# Supplementary material for: Toward a SARS-CoV-2 VLP Vaccine: HBc/G as a Carrier for SARS-CoV-2 Spike RBM and Nucleocapsid Protein-Derived Peptides
Source: Vaccines (Basel). 2024 Mar 4;12(3):267. doi: 10.3390/vaccines12030267 (PMC10974900; doi:10.3390/vaccines12030267)
Supplement: Supplementary file 1 [file vaccines-12-00267-s001.zip]

Archive with 1 entries (1 files):
- vaccines-2815618-supplementary.pdf
